# Supplementary material for: Mining Public Data to Investigate the Virome of Neglected Pollinators and Other Floral Visitors
Source: Viruses. 2023 Aug 31;15(9):1850. doi: 10.3390/v15091850 (PMC10535300; doi:10.3390/v15091850)
Supplement: Supplementary file 1 [file viruses-15-01850-s001.zip]

Archive with 4 entries (4 files):
- de Santana et al, Supplementary Information - revision 2-prior submission.pdf
- tableS1_publications_literature_review - revision 2.xlsx
- tableS2_libraries_information - revision 2.xlsx
- tableS3_blastn_blastx - revision 2.xlsx
