# Supplementary material for: Mining Public Data to Investigate the Virome of Neglected Pollinators and Other Floral Visitors
Source: Viruses. 2023 Aug 31;15(9):1850. doi: 10.3390/v15091850 (PMC10535300; doi:10.3390/v15091850)
Supplement: Supplementary file 1 [file viruses-15-01850-s001.zip › tableS1_publications_literature_review - revision 2.xlsx]

## Sheet: Dados gerais
	Insect	Plant	Plant Family	Country	Paper	Year
	Apis mellifera	Chenopodium	Amaranthaceae	Poland	10.1111/icad.12243	2010
	Apis mellifera	Gomphrena	Amaranthaceae	Poland	10.1111/icad.12243	2010
	Apis mellifera	Alnus glutinosa	Betulaceae	Poland	10.1111/icad.12243	1992
	Apis mellifera	Betula	Betulaceae	Poland	10.1111/icad.12243	1992
	Apis mellifera	Carpinus betulus	Betulaceae	Poland	10.1111/icad.12243	1992
	Apis mellifera	Corylus avellana	Betulaceae	Poland	10.1111/icad.12243	1992
	Apis mellifera	Cannabis sativa	Cannabaceae	Poland	10.1111/icad.12243	1992
	Apis mellifera	Celtis iguanaea	Cannabaceae	United States	10.1111/icad.12243	2004
	Apis mellifera	Trema micrantha	Cannabaceae	Brazil	10.1111/icad.12243	2015
	Apis mellifera	Sequoia sempervirens	Cupressaceae	New Zealand	10.1111/icad.12243	1990
	Apis mellifera	Thua occidentalis	Cupressaceae	United States	10.1111/icad.12243	1982
	Apis mellifera	Carex	Cyperaceae	Canada	10.1111/icad.12243	2012
	Apis mellifera	Carex	Cyperaceae	Poland	10.1111/icad.12243	2010
	Apis mellifera	Carex	Cyperaceae	United States	10.1111/icad.12243	2004
	Apis mellifera	Cyperus	Cyperaceae	India	10.1111/icad.12243	1992
	Apis mellifera	Lepidosperma	Cyperaceae	Australia	10.1111/icad.12243	2013
	Apis mellifera	Ephedra	Ephedraceae	United States	10.1111/icad.12243	1984
	Apis mellifera	Quercus	Fagaceae	Poland	10.1111/icad.12243	2008
	Apis mellifera	Quercus	Fagaceae	italy	10.1111/icad.12243	2012
	Apis mellifera	Quercus	Fagaceae	United States	10.1111/icad.12243	2004
	Apis mellifera	Quercus	Fagaceae	India	10.1111/icad.12243	2008
	Apis mellifera	Carya	Juglandaceae	United States	10.1111/icad.12243	2004
	Apis mellifera	Juglans	Juglandaceae	Poland	10.1111/icad.12243	2009
	Apis mellifera	Juglans	Juglandaceae	United States	10.1111/icad.12243	1984
	Apis mellifera	Juncus	Juncaceae	Poland	10.1111/icad.12243	1992
	Apis mellifera	Nothofagus	Nothofagaceae	New Zealand	10.1111/icad.12243	1990
	Apis mellifera	Fraxinus	Oleaceae	United States	10.1111/icad.12243	2004
	Apis mellifera	Abies	Pinaceae	United States	10.1111/icad.12243	1984
	Apis mellifera	Picea	Pinaceae	Canada	10.1111/icad.12243	2012
	Apis mellifera	Pinus	Pinaceae	Canada	10.1111/icad.12243	2012
	Apis mellifera	Pinus	Pinaceae	italy	10.1111/icad.12243	2012
	Apis mellifera	Pinus	Pinaceae	New Zealand	10.1111/icad.12243	1990
	Apis mellifera	Pinus	Pinaceae	Poland	10.1111/icad.12243	1992
	Apis mellifera	Pinus	Pinaceae	Turkey	10.1111/icad.12243	2008
	Apis mellifera	Pseudotsuga	Pinaceae	United States	10.1111/icad.12243	1984
	Apis mellifera	Plantago	Plantaginaceae	Portugal	10.1111/icad.12243	2008
	Apis mellifera	Plantago	Plantaginaceae	Poland	10.1111/icad.12243	2010
	Apis mellifera	Plantago	Plantaginaceae	United States	10.1111/icad.12243	1984
	Apis mellifera	Plantago	Plantaginaceae	Turkey	10.1111/icad.12243	2008
	Apis mellifera	Andropogon	Poaceae	Kenya	10.1111/icad.12243	1962
	Apis mellifera	Anthephora hochstetteri	Poaceae	Kenya	10.1111/icad.12243	1962
	Apis mellifera	Beckeropsis procera	Poaceae	Kenya	10.1111/icad.12243	1962
	Apis mellifera	Brachiaria brizantha	Poaceae	Kenya	10.1111/icad.12243	1962
	Apis mellifera	Cynodon dactylon	Poaceae	United States	10.1111/icad.12243	1997
	Apis mellifera	Cynodon dactylon	Poaceae	Kenya	10.1111/icad.12243	1962
	Apis mellifera	Echinochloa haploclada	Poaceae	Kenya	10.1111/icad.12243	1962
	Apis mellifera	Eleusine floccifolia	Poaceae	Kenya	10.1111/icad.12243	1962
	Apis mellifera	Elionurus argenteus	Poaceae	Kenya	10.1111/icad.12243	1962
	Apis mellifera	Eragrostis	Poaceae	Mexico	10.1111/icad.12243	2002
	Apis mellifera	Hordeum	Poaceae	India	10.1111/icad.12243	1992
	Apis mellifera	Merostachys riedeliana	Poaceae	Brazil	10.1111/icad.12243	2001
	Apis mellifera	Zea mays	Poaceae	Germany	10.1111/icad.12243	2014
	Apis mellifera	Rumex acetosella	Polygonaceae	Canada	10.1111/icad.12243	2012
	Apis mellifera	Rumex sanguineus	Polygonaceae	Poland	10.1111/icad.12243	1992
	Apis mellifera	Populus tremula	Salicaceae	United States	10.1111/icad.12243	1984
	Apis mellifera	Populus tremula	Salicaceae	Poland	10.1111/icad.12243	1992
	Apis mellifera	Acer	Sapindaceae	Turkey	10.1111/icad.12243	2008
	Apis mellifera	Acer	Sapindaceae	Poland	10.1111/icad.12243	2010
	Apis mellifera	Simmondsia chinensis	Simmondsiaceae	United States	10.1111/icad.12243	1983
	Apis mellifera	Ulmus	Ulmaceae	United States	10.1111/icad.12243	2004
	Apis mellifera	Cecropia	Urticaceae	Suriname	10.1111/icad.12243	1992
	Apis mellifera	Cecropia	Urticaceae	Brazil	10.1111/icad.12243	2014
	Apis mellifera	Cecropia	Urticaceae	Mexico	10.1111/icad.12243	2002
	Apis mellifera	Urtica dioica	Urticaceae	Poland	10.1111/icad.12243	1992
	Apis mellifera	Paeonia lactiflora	Paeoniaceae	China	10.3390/app13021179	2023
	Apis mellifera	Cucurbita pepo	Cucurbitaceae	United States	10.1371/journal.pone.0069819	2012
	Apis mellifera	Actinidia deliciosa	Apterygidae	China	10.1093/jee/toab009
	Apis mellifera	Solanum betaceum	Solanaceae	Andes	10.1093/jee/toab009
	Apis mellifera	Solanum chippendalei	Solanaceae	Australia	10.1093/jee/toab009
	Apis mellifera	Solanum habrochaites	Solanaceae	Peru	10.1093/jee/toab009
	Apis mellifera	Solanum lycopersicum	Solanaceae	Americas	10.1093/jee/toab009
	Apis mellifera	Solanum melongema	Solanaceae	India	10.1093/jee/toab009
	Apis mellifera	Solanum muricatum	Solanaceae	Chile	10.1093/jee/toab009
	Apis mellifera	Solanum pimpinellifolium	Solanaceae	Ecuador	10.1093/jee/toab009
	Apis mellifera	Solanum pseudolulo	Solanaceae	South america	10.1093/jee/toab009
	Apis mellifera	Vaccinium ashei	Ericaceae	United States	10.1093/jee/toab009
	Apis mellifera	Vaccinium corymbosum	Ericaceae	Canada	10.3390/v15051209	2023
	Apis mellifera	Ricinus communis	Euphorbiaceae	Brazil	10.1590/s0001-37652012005000057	2012
	Apis mellifera	Jatropha mollissima	Euphorbiaceae	Brazil	10.1590/s1519-69842011000100016	2011
	Apis mellifera	Brassica napus	Brassicaceae	Brazil	10.1590/s1519-69842010000500024	2010
	Apis mellifera	Cordia sp.	Boraginaceae	Brazil	10.1590/S0001-37652010000400010	2010
	Forcipomyia	Theobroma cacao	Malvaceae	India	10.17660/ActaHortic.2019.1241.66	2019
	Dasyhelea	Theobroma cacao	Malvaceae	Ecuador	10.47280/RevFacAgron(LUZ).v39.n3.09	2022
	Forcipomyia	Theobroma cacao	Malvaceae	Ecuador	10.47280/RevFacAgron(LUZ).v39.n3.09	2022
	Forcipomyia	Theobroma cacao	Malvaceae	Colombia	eurekamag.com/research/038/412/038412720.php	1999
	Dasyhelea	Theobroma cacao	Malvaceae	Colombia	eurekamag.com/research/038/412/038412720.php	1999
	Atrichopogon	Theobroma cacao	Malvaceae	Colombia	eurekamag.com/research/038/412/038412720.php	1999
	Apis mellifera	Theobroma cacao	Malvaceae	Costa rica	10.1080/00218839.1988.11100801	2015
	Forcipomyia	Theobroma cacao	Malvaceae	Jamaica	10.1016/j.agee.2017.11.013	2018
	Trigona	Theobroma cacao	Malvaceae	Costa rica	10.1007/BF02012584	1985
	Forcipomyia	Theobroma cacao	Malvaceae	United States	10.1007/BF02036201	1994
	Trigona	Theobroma cacao	Malvaceae	United States	10.1007/BF02036201	1994
	Dasyhelea	Theobroma cacao	Malvaceae	United States	10.1007/BF02036201	1994
	Trigona	Coffea	Rubiaceae	Unknown	10.1007/s10980-020-01061-1	2020
	Trigona	Theobroma cacao	Malvaceae	Trinidad and Tobago	10.1007/s10886-019-01118-9	2019
	Dasyhelea	Theobroma cacao	Malvaceae	Trinidad and Tobago	10.1007/s10886-019-01118-9	2019
