# Supplementary material for: Mining Public Data to Investigate the Virome of Neglected Pollinators and Other Floral Visitors
Source: Viruses. 2023 Aug 31;15(9):1850. doi: 10.3390/v15091850 (PMC10535300; doi:10.3390/v15091850)
Supplement: Supplementary file 1 [file viruses-15-01850-s001.zip › tableS2_libraries_information - revision 2.xlsx]

## Sheet: Página1
Species	SRA	Study	Origin	Condition	Author, year	Observation	Reads	Contigs	N50	Len_Mean	Non-retroviral Contigs
Aphis aurantii	SRR11241600	Transcriptomic sequencing of tea aphid developmental stages	China	The aphid was collected as wingless adults from a tea orchard in China and then reared in the laboratory	Hong et al., 2020	1st instar	24919172	73013	2632	1173	3
	SRR11241581					2nd instar	21251305	58721	2696	1218
	SRR11241578					3rd instar	31042619	50559	2252	1079
	SRR11241596					4th instar	22241897	54348	2260	1087
	SRR11241592					adult without wings	27554695	66284	2655	1199
	SRR11241587					adult with wings	20810428	58701	2265	1032
Dasyhelea sp.	SRR6155934	A phylogenomic analysis of Culicomorpha (Diptera) to resolve relationships among the eight constituent families	Singapore	The material was collected by conventional field methods and the larvae were raised to adulthood by feeding them insect larvae, organic matter or microbes from the same jar	Narayanan Kutty et al., 2018	Dasyhelea sp. Cera B11	16591290	150490	1049	660	3
Atrichopogon sp.	SRR6155951		Australia	The material was collected by conventional field methods and the larvae were reared to adulthood by feeding them with Caenorhabditis elegans		Atrichopogon sp. Cera GD1	20602753	169600	625	417	4
Forcipomyia taiwana	SRR13426333	Transcriptome profiling reveals developmental regulation of Forcipomyia taiwana eggs treated with NaCl	Taiwan	All F. taiwana were collected and reared in the laboratory at room temperature	Chen et al., 2021	0.25 M NaCl	41208806	70737	720	495	6
	SRR13426334					0.25 M NaCl	15156465	13993	2456	1349
	SRR13426335					fresh water	13601478	34120	2363	1052
	SRR13426336					fresh water	12166142	43314	2655	1056
Trigona ventralis hoozana	SRR5601896	-	-	-	-	-	71075965	137265	2932	1182	0
	SRR5601830						73463929	132923	2754	1166
