# Supplementary material for: Mining Public Data to Investigate the Virome of Neglected Pollinators and Other Floral Visitors
Source: Viruses. 2023 Aug 31;15(9):1850. doi: 10.3390/v15091850 (PMC10535300; doi:10.3390/v15091850)
Supplement: Supplementary file 1 [file viruses-15-01850-s001.zip › tableS3_blastn_blastx - revision 2.xlsx]

## Sheet: Cópia de Página1
Host	Contig	Completud	len total	BlastN (blastn)					BlastX
				Query Cover	E value	Per. Ident	Hit	Accession	Query Cover	E value	Per. Ident	Hit	Accession
Aphis aurantii	Aa_contig1	Complete	11212	0.37	0	0.7094	Aphis glycines nege-like virus 1 isolate ABC1 replicase protein mRNA, complete cds	MW528417.1	0.67	0	0.5471	replicase protein [Aphis glycines nege-like virus 1]	UTQ79653.1
Aphis aurantii	Aa_contig2	Complete	10185	0.94	0	0.7381	Aphis glycines virus 3 isolate S3-OH P1, P2, P3, and P4 genes, complete cds	KX604242.1	0.72	0	0.8034	replicase protein [Aphis glycines virus 3 isolate 1]	UTQ79660.1
Aphis aurantii	Aa_contig3	Complete	10063	0.54	0	0.6825	Brevicoryne brassicae picorna-like virus isolate IL, complete genome	KP777548.1	0.86	0	0.5668	polyprotein [Brevicoryne brassicae virus - UK]	YP_001285409.1
Atrichopogon sp.	A_contig4	Incomplete	1557	-	-	-	No significant similarity found.	-	0.98	9e-129	0.4434	RNA-dependent RNA polymerase [Shuangao Insect Virus 3]	UYE93738.1
Atrichopogon sp.	A_contig5	Complete	2268	-	-	-	No significant similarity found.	-	0.35	3e-65	0.265	glycoprotein precursor [Wuhan mosquito virus 1]	YP_009305131.1
Atrichopogon sp.	A_contig6	Complete	9236	-	-	-	No significant similarity found.	-	0.5	0	0.33	RNA-dependent RNA polymerase [Hubei diptera virus 3]	YP_009329894.1
Atrichopogon sp.	A_contig7	Complete	4453	-	-	-	No significant similarity found.	-	0.53	5e-66	0.2639	putative glycoprotein [Hubei diptera virus 5]	YP_009330278.1
Atrichopogon sp.	A_contig8	Parcial Genome	1405	-	-	-	No significant similarity found.	-	0.49	4e-10	0.2754	nucleocapsid protein [Watermelon crinkle leaf-associated virus 1]	BCX80286.1
Atrichopogon sp.	A_contig9	Incomplete	1680	-	-	-	No significant similarity found.	-	0.9	3e-83	0.309	RdRp [Atrato Chu-like virus 1]	QHA33913.1
Atrichopogon sp.	A_contig10	Complete	4789	-	-	-	No significant similarity found.	-	0.4	0	0.4807	glycoprotein [Mos8Chu0 chuvirus]	API61888.1
Dasyhelea sp.	D_contig11	Complete	6797	-	-	-	No significant similarity found.	-	0.43	0	0.4599	RdRp [Atrato virus]	QHA33710.1
Dasyhelea sp.	D_contig12	Parcial	3812	-	-	-	No significant similarity found.	-	0.85	0	0.3188	RNA-dependent RNA polymerase [Hubei rhabdo-like virus 7]	YP_009337121.1
Dasyhelea sp.	D_contig13	Complete	4803	-	-	-	No significant similarity found.	-	0.38	7e-90	0.314	RNA-dependent RNA polymerase [Hubei rhabdo-like virus 7]	YP_009337121.1
Forcipomyia taiwana	Ft_contig14	Complete	12795	-	-	-	No significant similarity found.	-	0.46	0	0.352	RNA-dependent RNA polymerase [Aedes albopictus anphevirus]	QOW17628.1
Forcipomyia taiwana	Ft_contig15	CDS Complete	6687	-	-	-	No significant similarity found.	-	0.89	0	0.3414	RNA-dependent RNA polymerase [Tolviot virus]	UQS95395.1
Forcipomyia taiwana	Ft_contig16	Parcial	1038	-	-	-	No significant similarity found.	-	0.86	6e-12	0.2885	RNA-dependent RNA polymerase [Hubei rhabdo-like virus 7]	YP_009337121.1
Forcipomyia taiwana	Ft_contig17	Parcial	855	-	-	-	No significant similarity found.	-	0.97	1e-44	0.3561	RNA-dependent RNA polymerase [Hubei rhabdo-like virus 7]	YP_009337121.1
Forcipomyia taiwana	Ft_contig18	Complete	6208	-	-	-	No significant similarity found.	-	0.18	2e-23	0.2519	putative glycoprotein [Atrato Rhabdo-like virus 2]	QHA33844.1
Forcipomyia taiwana	Ft_contig19	Genoma Complete	2981	-	-	-	No significant similarity found.	-	0.82	1e-159	0.3911	RdRp [Entomophthora narnavirus C]	QED42994.1
Forcipomyia taiwana	Ft_contig20	Complete	2285	-	-	-	No significant similarity found.	-	0.85	2e-87	0.3273	RNA-dependent RNA polymerase [Hubei narna-like virus 18]	YP_009330065.1
Forcipomyia taiwana	Ft_contig21	Complete	2478	0.12	7e-13	0.676	Wuhan Louse Fly Virus 3 strain BFJSC-1 PB1 (PB1) gene, complete cds	KM817620.1	0.96	0	0.4643	polymerase PB1 [Hainan orthomyxo-like virus 2]	UMO75734.1
Forcipomyia taiwana	Ft_contig22	Parcial	2253	-	-	-	No significant similarity found.	-	0.95	1e-119	0.3549	polymerase PA [Hainan orthomyxo-like virus 2]	UMO75736.1
